# Supplementary material for: Pro-Inflammatory Chemokines CCL5, CXCL12, and CX3CL1 Bind to and Activate Platelet Integrin αIIbβ3 in an Allosteric Manner
Source: Cells. 2022 Sep 29;11(19):3059. doi: 10.3390/cells11193059 (PMC9563052; doi:10.3390/cells11193059)
Supplement: Supplementary file 1 [file cells-11-03059-s001.zip]

Archive with 1 entries (1 files):
- cells-1934234-supplementary.pdf
